# Supplementary material for: DNA Methylation Analysis Identifies Novel Epigenetic Loci in Dilated Murine Heart upon Exposure to Volume Overload
Source: Int J Mol Sci. 2023 Mar 20;24(6):5885. doi: 10.3390/ijms24065885 (PMC10059258; doi:10.3390/ijms24065885)
Supplement: Supplementary file 1 [file ijms-24-05885-s001.zip]

Archive with 1 entries (1 files):
- ijms-2256092-supplementary.pdf
